# Supplementary material for: AI-Aided Crystallization Elution Fractionation (CEF) Assessment of Polyolefin Resins
Source: Polymers (Basel). 2025 Jun 7;17(12):1597. doi: 10.3390/polym17121597 (PMC12196792; doi:10.3390/polym17121597)
Supplement: Supplementary file 1 [file polymers-17-01597-s001.zip]

Archive with 1 entries (1 files):
- polymers-3650608-supplementary.pdf
